# Supplementary material for: Odor Discrimination by Lipid Membranes
Source: Membranes (Basel). 2023 Jan 24;13(2):151. doi: 10.3390/membranes13020151 (PMC9962961; doi:10.3390/membranes13020151)
Supplement: Supplementary file 1 [file membranes-13-00151-s001.zip]

Archive with 1 entries (1 files):
- membranes-2168647-supplementary.pdf
